# Supplementary material for: Why Is the Grass the Best Surface to Prevent Lameness? Integrative Analysis of Functional Ranges as a Key for Dairy Cows’ Welfare
Source: Animals (Basel). 2022 Feb 17;12(4):496. doi: 10.3390/ani12040496 (PMC8868409; doi:10.3390/ani12040496)
Supplement: Supplementary file 1 [file animals-12-00496-s001.zip]

Archive with 1 entries (1 files):
- animals-1549430 - SI.pdf
